# Supplementary material for: An in silico analysis of the mitochondrial protein import apparatus of plants
Source: BMC Plant Biol. 2010 Nov 16;10:249. doi: 10.1186/1471-2229-10-249 (PMC3095331; doi:10.1186/1471-2229-10-249)
Supplement: Additional file 1 — Supplementary table 1. The mitochondrial import machinery of plants. [file 1471-2229-10-249-S1.XLS]

## Sheet: Sheet1
Name	Alias's	Essential Yeast	Saccharomyces cerevisiae (Yeast)	Trypanosomes	Ectocarpus siliculsus	Cyanidioschyzon merolae	Chlorella variabilis	Chlamydomonas reinhardtii	Physcomitrella patens	Selaginella moellendorffii	Picea glauca	Arabidopsis thaliana	Vitis vinifera (Grape)	Glycine max	Populus trichocarpa	Oryza sativa (Rice)	Zea mays
Translocase of the outer mitochondrial membrane (TOM)
Tom20	Mas20, Mom19, Pom13, Rir16	-	ScTom20 (YGR082W)	-	-	-	CvTom20 (jgi|ChlNC64A_1|20637|e_gw1.4.341.1)	CrTom20 (Au9.Cre12.g534600)	PpTom20-1 (Pp1s15_219V2.1)	SmTom20-1 (74372)	PgTom20-1 (BT100967.1)	AtTom20-1 (At3g27070)	VvTom20 (GSVIVT00037854001)	GmTom20-1 (Glyma11g37120)	PtTom20-1 (POPTR_0001s13980)	OsTom20 (LOC_Os01g69250)	ZmTom20-1 (GRMZM2G105531)
									PpTom20-2 (Pp1s276_23V2.1)	SmTom20-2 (437971)	PgTom20-2 (BT104698.1)	AtTom20-2 (At1g27390)		GmTom20-2 (Glyma18g01030)	PtTom20-2 (POPTR_0001s33780)		ZmTom20-2 (GRMZM2G100402)
											PgTom20-3 (BT105543.1)	AtTom20-3 (At3g27080)		GmTom20-3 (Glyma05g14300)	PtTom20-3 (POPTR_0003s17190.1)
												AtTom20-4 (At5g40930)		GmTom20-4 (Glyma19g17930)
Tom70	Mas70, Mom72, Omp1	-	ScTom70 (YNL121C)	-	EsTom70 (Esi0232_0002)	-	-	-	-	-	-	AtmtOM64 (AT5G09420)	VvmtOM64 (GSVIVT00000238001)	GmmtOM64-1 (Glyma05g24400)	PtmtOM64 (XP_002298203.1)	OsmtOM64 (LOC_Os02g51810)	ZmmtOM64 (GRMZM2G159542)
														GmmtOM64-2 (Glyma08g19070)
														GmmtOM64-3 (Glyma15g05920)
Tom71	Tom72	-	ScTom71 (YHR117W)	-	-	-	-	-	-	-	-	-	-	-	-	-	-
Tom40	Isp42, Mom38	Yes	ScTom40 (YMR203W)	-	EsTom40 (Esi0055_0058)	CmTom40 (CMF062C)	CvTom40 (jgi|ChlNC64A_1|36871|estExt_Genewise1Plus.C_230031)	CrTom40 (Au9.Cre10.g424450)	PpTom40-1 (Pp1s367_8V2.1)	SmTom40 (403082)	PgTom40-1 (BT115955.1)	AtTom40-1 (At3g20000)	VvTom40 (GSVIVT00005744001)	GmTom40-1 (Glyma05g34360)	PtTom40-1 (POPTR_0007s15420)	OsTom40-1 (LOC_Os03g20750)	ZmTom40-1 (GRMZM2G174696)
									PpTom40-2 (Pp1s12_283V2.1)		PgTom40-2 (BT119993.1)	AtTom40-2 (At1g50400)		GmTom40-2 (Glyma08g05280)	PtTom40-2 (POPTR_0014s01090)	OsTom40-2 (LOC_Os01g16910)	ZmTom40-2 (GRMZM2G043983)
									PpTom40-3 (Pp1s3_338V2.1)						PtTom40-3 (POPTR_0014s00670)
Tom22	Mas17, Mas22, Mom22	-	ScTom22 (YNL131W)	-	EsTom9 (Esi0246_0018)	CmTom22 (CMG115C)	CvTom9 (jgi|ChlNC64A_1|139795|IGS.gm_26_00148)	CrTom9 (Au9.Cre13.g600500)	PpTom9-1 (Pp1s18_307V2.1)	SmTom9-1 (29398)	PgTom9 (BT116216.1)	AtTom9-1 (At1g04070)	VvTom9-1 (GSVIVT00020345001)	GmTom9-1 (Glyma13g18900)	PtTOM9-1 (POPTR_0002s25900)	OsTom9-1 (LOC_Os02g29400)	ZmTom9 (GRMZM2G318794)
									PpTom9-2 (Pp1s379_36V2.1)	SmTom9-2 (99926)		AtTom9-2 (At5g43970)	VvTom9-2 (GSVIVT00028513001)	GmTom9-2 (Glyma10g04590)	PtTOM9-2 (POPTR_0014s18770)	OsTom9-2 (LOC_Os02g03880)
														GmTom9-3 (Glyma11g23890)	PtTOM9-3 (POPTR_0238s00200)	OsTom9-3 (LOC_Os11g13400)
														GmTom9-4 (Glyma11g28430)	PtTOM9-4 (POPTR_0008s17160)
														GmTom9-5 (Glyma02g18110)
Tom5	Mom8, Mom8a	-	ScTom5 (YPR133W)	-	-	-	-	CrTom5 (EDP08420.1)	PpTom5	SmTom5	PgTom5 (BT117411.1)	AtTom5 (At5g08040)	VvTom5 (GSVIVT00000043001)	GmTom5-1 (Glyma05g00340)	PtTom5 (POPTR_0015s06940)	OsTom5 (LOC_Os12g38650)	ZmTom5 (GRMZM2G058057)
														GmTom5-2 (Glyma17g08700)
Tom6	Isp6, Mom8b	-	ScTom6 (YOR045W)	-	-	-	-	CrTom6 (EDO98875.1)	PpTom6-1 (Pp1s23_86V2.1)	SmTom6	PgTom6 (BT118068.1)	AtTom6 (At1g49410)	VvTom6 (GSVIVT00036448001)	GmTom6-1 (Glyma11g13030)	PtTom6-1 (POPTR_0004s15630)	OsTom6 (LOC_Os03g42799)	ZmTom6 (GRMZM2G043127)
									PpTom6-2 (Pp1s50_115V2.1)					GmTom6-2 (Glyma12g05120)	PtTom6-2 (POPTR_0009s11330)
														GmTom6-3 (Glyma16g06370)
														GmTom6-4 (Glyma12g08730)
Tom7	Mom7, Yok22	-	ScTom7 (YNL070W)	-	EsTom7 (Esi0179_0016)	-	CvTom7 (>jgi|ChlNC64A_1|142437|IGS.gm_4_00578)	CrTom7 (Au9.Cre10.g437500)	PpTom7-1 (Pp1s65_104V2.1)	SmTom7 (59958)	PgTom7-1 (BT118199.1)	AtTom7-1 (At5g41685)	VvTom7 (GSVIVT00029635001)	GmTom7-1 (Glyma05g36420)	PtTom7-1 (POPTR_0006s07720)	OsTom7 (LOC_Os05g50654)	ZmTom7 (GRMZM2G339503)
									PpTom7-2 (Pp1s34_151V2.1)		PgTom7-2 (BT103803.1)	AtTom7-2 (At1g64220)		GmTom7-2 (Glyma08g03150)	PtTom7-2 (POPTR_0018s14230)
															PtTom7-3 (POPTR_0516s00200)
Sorting and Assembly machinery of the outer mitochondrial membrane (SAM)
Sam50	Omp85, Tob55	Yes	ScSam50 (YNL026W)	TbSam50 (Tb927.3.4380)	EsSam50 (Esi0503_0006)	CmSam50 (CMO061C)	CvSam50 (>jgi|ChlNC64A_1|59242|estExt_fgenesh3_pg.C_290072)	CrSam50 (Au9.Cre06.g308900)	PpSam50-1 (Pp1s18_193V2.1)	SmSam50 (139554)	PgSam50 (BT114150.1)	AtSam50-1 (At3g11070)	VvSam50 (GSVIVT00029336001)	GmSam50-1 (Glyma18g02890)	PtSam50-1 (POPTR_0008s07180)	OsSam50-1 (LOC_Os05g39390)	ZmSam50-1 (AC197705.4_FG007)
									PpSam50-2 (Pp1s294_26V2.1)			AtSam50-2 (At5g05520)		GmSam50-2 (Glyma02g43160)	PtSam50-2 (POPTR_0010s19300)	OsSam50-2 (LOC_Os12g01500)	ZmSam50-2 (GRMZM2G004365)
														GmSam50-3 (Glyma11g35540)		OsSam50-3 (LOC_Os11g01490)	ZmSam50-3 (GRMZM2G057557)
														GmSam50-4 (Glyma14g06250)			ZmSam50-4 (GRMZM2G062080)
Sam37	Mas37, Pet3027, Tom37, metaxin	-	ScSam37 (YMR060C)	Tbmetaxin (Tb927.8.6590)	Esmetaxin (Esi0338_0018)	-	Cvmetaxin (>jgi|ChlNC64A_1|58754|estExt_fgenesh3_pg.C_200078)	Crmetaxin (Au9.Cre03.g177900)	Ppmetaxin1 (Pp1s261_54V2.1)	Smmetaxin (405344)	Pgmetaxin (BT119138.1)	Atmetaxin (At2g19080)	Vvmetaxin (GSVIVT00001535001)	Gmmetaxin1 (Glyma15g17690)	Ptmetaxin1 (POPTR_0006s07670)	Osmetaxin (LOC_Os06g07160)	Zmmetaxin (GRMZM2G005209)
									Ppmetaxin2 (Pp1s227_10V2.1)					Gmmetaxin2 (Glyma13g00660)	Ptmetaxin2 (POPTR_0516s00220)
														Gmmetaxin3 (Glyma09g06470)	Ptmetaxin3 (POPTR_0018s14420)
														Gmmetaxin4 (Glyma17g06820)	Ptmetaxin4 (POPTR_0018s14130)
Sam35	Fmp20, Tob38, Tom38, metaxin2	Yes	ScSam35 (YHR083W)	-	-	-	-	-	-	-	-	-	-	-	-	-	-
Mdm10	Fun37	-	ScMdm10 (YAL010C)	-	-	-	-	-	-	-	-	-	-	-	-	-	-
Mim1	Tom13	-	ScMim1 (YOL026C)	-	-	-	-	-	-	-	-	-	-	-	-	-	-
Mitochondrial Intermembrane Space Import and Assembly (MIA)
Mia40	Fmp15, Tim40	Yes	ScMia40 (YKL195W)	-	-	CmMia40 (CMJ294C)	CvMia40 (jgi|ChlNC64A_1|140714|IGS.gm_3_00453)	CrMia40 (Au9.Cre01.g057850)	PpMia40 (Pp1s80_94V2.1)	SmMia40	PgMia40 (BT101591.1)	AtMia40 (At5g23395)	VvMia40 (GSVIVT00002602001)	GmMia40-1 (Glyma07g04420)	PtMia40 (POPTR_0010s26120)	OsMia40 (LOC_Os04g44550)	ZmMia40-1 (GRMZM2G132301)
														GmMia40-2 (Glyma16g01010)			ZmMia40-2 (GRMZM2G113990)
Erv1	ALR	Yes	ScErv1 (YGR029W)	TbErv1 (Tb09.160.4440)	EsErv1 (Esi0202_0015)	CmErv1 (CMT484C)	CvErv1 (jgi|ChlNC64A_1|35514|estExt_Genewise1Plus.C_110058)	CrErv1-1 (Au9.Cre14.g633000)	PpErv1-1 (Pp1s172_74V2.1)*	SmErv1 (105740)	PgErv1 (BT119420.1)	AtErv1 (At1g49880)	VvErv1-1 (GSVIVT00001447001)	GmErv1-1 (Glyma13g26970)	PtErv1-1 (POPTR_0009s09340)	OsErv1 (LOC_Os03g10850)	ZmErv1 (GRMZM2G114234)
								CrErv1-2 (Au9.Cre03.g173200)	PpErv1-2 (Pp1s1_61V2.1)*				VvErv1-2 (GSVIVT00011077001)*	GmErv1-2 (Glyma15g38020)	PtErv1-2 (POPTR_0001s30320)
Hot13		-	ScHot13 (YKL084W)	-	EsHot13 (Esi0046_0129)	-	-	-	-	-	-	-	-	-	-	-	-
Intermembrane Space Chaperones
Tim9		Yes	ScTim9 (YEL020W)	TbTim9 (Tb927.7.2200)	EsTim9 (Esi0075_0052)	CmTim9 (CMR213C)	CvTim9 (jgi|ChlNC64A_1|21497|e_gw1.6.326.1)	CrTim9 (Au9.Cre01.g033400)	PpTim9-1 (Pp1s178_116V2.1)	SmTim9 (74249)	PgTim9 (BT104906.1)	AtTim9 (AT3G46560)	VvTim9-1 (GSVIVT00021319001)	GmTim9-1 (Glyma11g14830)	PtTim9 (POPTR_0012s03620)	OsTim9-1 (LOC_Os12g38310)	ZmTim9 (GRMZM2G144101)
									PpTim9-2 (Pp1s9_154V2.1)				VvTim9-2 (GSVIVT00024321001)	GmTim9-2 (Glyma12g06770)		OsTim9-2 (LOC_Os05g02050)
														GmTim9-3 (Glyma03g19460)
Tim10	Mrs11	Yes	ScTim10 (YHR005C)	TbTim10 (Tb927.3.1600)	EsTim10 (Esi0041_0146)	CmTim10 (CMG033C)	CvTim10 (jgi|ChlNC64A_1|28371|e_gw1.34.52.1)	CrTim10 (Au9.Cre12.g514900)	PpTim10 (Pp1s28_163V2.1)	SmTim10 (106093)	PgTim10-1 (BT116180.1)	AtTim10 (AT2G29530)	-	GmTim10-1 (Glyma13g41450)	PtTim10-1 (POPTR_0009s04450)	OsTim10 (LOC_Os03g61019)	ZmTim10-1 (GRMZM2G156848)
											PgTim102- (BT115520.1)			GmTim10-2 (Glyma14g00770)	PtTim10-2 (POPTR_0001s25370)		ZmTim10-2 (GRMZM2G156848)
														GmTim10-3 (Glyma02g47850)			ZmTim10-3 (GRMZM2G121743)
														GmTim10-4 (Glyma13g41450)
														GmTim10-5 (Glyma15g03940)
Tim8	DDP1	-	ScTim8 (YJR135W)	TbTim8/13 (Tb11.02.3065)	EsTim8 (Esi0109_0044)	CmTim8 (CMI216C)	CvTim8 (jgi|ChlNC64A_1|136201|IGS.gm_15_00297)	CrTim8 (Au9.Cre03.g189750)	PpTim8-1 (Pp1s12_59V2.1)	SmTim8 (82076)	PgTim8 (BT103891.1)	AtTim8 (AT5G50810)	VvTim8-1 (GSVIVT00037909001)	GmTim8-1 (Glyma04g37570)	PtTim8-1 (POPTR_0012s10520)	OsTim8-1 (LOC_Os08g42380)	ZmTim8-1 (GRMZM2G075003)
									PpTim8-2 (Pp1s3_218V2.1)*				VvTim8-2 (GSVIVT00017994001)	GmTim8-2 (Glyma06g17490)	PtTim8-2 (POPTR_0015s11410)	OsTim8-2 (LOC_Os11g03710)	ZmTim8-2 (GRMZM2G319878)
														GmTim8-3 (Glyma05g38370)*
Tim13		-	ScTim13 (YGR181W)	TbTim8/13 (Tb11.02.3065)	EsTim13 (Esi0243_0012)	CmTim13 (CMB148C)	CvTim13 (jgi|ChlNC64A_1|137287|IGS.gm_19_00054)	CrTim13 (Au9.Cre16.g650800)	PpTim13 (Pp1s168_36V2.1)	SmTim13 (228905)	PgTim13 (BT116016.1)	AtTim13 (AT1G61570)	-	GmTim13-1 (Glyma08g48290)	PtTim13-1 (POPTR_0011s15280)	OsTim13 (LOC_Os02g45820)	ZmTim13-1 (GRMZM2G058432)
														GmTim13-2 (Glyma13g10250)	PtTim13-2 (POPTR_0001s45640)
Tim12	Mrs12	-	ScTim12 (YBR091C)	-	-	-	-	-	-	-	-	-	-	-	-	-	-
Carrier Translocase of the Inner Mitochondrial Membrane (TIM22)
Tim22	-	Yes	ScTim22 (YDL217C)	TbTimX (Tb11.01.4870)	EsTim22 (Esi0063_0018)	CmTim22 (CMS209C)	CvTim22 (jgi|ChlNC64A_1|140493|IGS.gm_3_00232)	CrTim22 (Au9.Cre01.g021050)	PpTim22 (Pp1s46_240V2.1)	SmTim22 (230551)	PgTim22 (BT114905.1)	AtTim22-1 (AT3G10110)	VvTim22 (GSVIVT00024037001)	GmTim22-1 (Glyma09g35780)	PtTim22-1 (POPTR_0001s28800)	OsTim22 (LOC_Os03g18500)	ZmTim22-1 (GRMZM2G007080)
												AtTim22-2 (AT1G18320)		GmTim22-2 (Glyma12g01980)	PtTim22-2 (POPTR_0009s08020)		ZmTim22-2 (GRMZM2G357152)
Tim54	-	-	ScTim54 (YJL054W)	-	-	-	-	-	-	-	-	-	-	-	-	-	-
Tim18	-	-	ScTim18 (YOR297C)	-	-	-	-	-	-	-	-	-	-	-	-	-	-
Presequence Translocase of the Inner Mitochondrial Membrane (TIM23)
Tim23	Mas6, Mim23, Mpi3	Yes	ScTim23-1 (YNR017W)	TbTimX (Tb11.01.4870)	EsTim23 (Esi0047_0026)	CmTim23 (CMO311C)	CvTim23 (jgi|ChlNC64A_1|139623|IGS.gm_25_00174)	CrTim23 (Au9.Cre10.g434250)	PpTim23 (Pp1s389_48V2.1)	SmTim23-1 (73724)	PgTim23 (ABK23235.1)	AtTim23-1 (AT1G17530)	VvTim23-1 (GSVIVT00032789001)*	GmTim23-1 (Glyma13g42300)	PtTim23-1 (POPTR_0003s04130)	OsTim23-1 (LOC_Os03g02390)	ZmTim23-1 (GRMZM2G077760)
										SmTim23-2 (85570)		AtTim23-2 (AT1G72750)	VvTim23-2 (GSVIVT00034139001)	GmTim23-2 (Glyma10g30280)	PtTim23-2 (POPTR_0005s05340)	OsTim23-2 (LOC_Os02g45100)	ZmTim23-2 (GRMZM2G368041)
												AtTim23-3 (AT3G04800)		GmTim23-3 (Glyma20g36660)	PtTim23-3 (POPTR_0013s03680)	OsTim23-3 (LOC_Os10g37530)	ZmTim23-3 (GRMZM2G064600)
														GmTim23-4 (Glyma15g03070)	PtTim23-4 (POPTR_0001s20520)
Tim17	Mim17, Mpi2, Sms1	Yes	ScTIM17-1 (YJL143W)	TbTimX (Tb11.01.4870)	EsTim17 (Esi0117_0080)	CmTim17 (CMS471C)	CvTim17 (jgi|ChlNC64A_1|138099|IGS.gm_2_00566)	CrTIM17 (Au9.Cre10.g452650)	PpTim17 (Pp1s303_18V2.1)	SmTim17 (89766)	PgTim17-1 (BT106423.1)	AtTIM17-1 (AT1G20350)	VvTIM17-1 (GSVIVT00016660001)	GmTIM17-1 (Glyma16g08520)	PtTIM17-1 (POPTR_0008s17650)	OsTIM17-1 (LOC_Os07g41330)	ZmTIM17-1 (GRMZM2G167463)
											PgTim17-2 (BT112205.1)	AtTIM17-2 (AT2G37410)		GmTIM17-2 (Glyma01g01110)	PtTIM17-2 (POPTR_0018s09490)	OsTIM17-2 (LOC_Os03g30200)	ZmTIM17-2 (GRMZM2G321404)
												AtTIM17-3 (AT5G11690)		GmTIM17-3 (Glyma20g02120)	PtTIM17-3 (POPTR_0006s17850)	OsTIM17-3 (LOC_Os05g07250)
																OsTIM17-4 (LOC_Os03g30220)
Tim50	-	Yes	ScTim50 (YPL063W)	-	EsTim50 (Esi0000_0471)	CmTim50 (CMN179C)	CvTim50 (jgi|ChlNC64A_1|31856|estExt_Genewise1.C_140422)	CrTim50 (Au9.Cre12.g505950)	PpTim50 (Pp1s358_20V2.1)	SmTim50 (124475)	-	AtTim50 (AT1G55900)	VvTim50-1 (GSVIVT00029109001)	GmTim50-1 (Glyma02g46900)	PtTim50-1 (POPTR_0011s09550)	OsTim50-1 (LOC_Os01g55700)	ZmTim50-1 (GRMZM2G035651)
													VvTim50-2 (GSVIVT00033354001)	GmTim50-2 (Glyma14g01810)	PtTim50-2 (POPTR_0001s37500)	OsTim50-2 (LOC_Os05g43770)	ZmTim50-2 (GRMZM2G035651)
Tim21	-	-	ScTim21 (YGR033C)	-	EsTim21 (Esi0103_0070)	-	CvTim21 (jgi|ChlNC64A_1|141854|IGS.gm_39_00034)	CrTim21 (Au9.Cre09.g405550)	PpTim21 (Pp1s358_20V2.1)	SmTim21 (111521)	PgTim21 (BT107191.1)	AtTim21 (AT4G00026)	VvTim21 (GSVIVT00003178001)	GmTim21-1 (Glyma10g31810)	PtTim21-1 (POPTR_0002s14160)	OsTim21 (LOC_Os03g14890)	ZmTim21 (GRMZM2G174236)
														GmTim21-2 (Glyma20g35830)	PtTim21-2 (POPTR_0014s05350)
															PtTim21-3 (POPTR_0014s05400)
Presequence Translocase-Associated Motor (PAM)
mtHsp70	Ssc1, Ens1	Yes	ScmtHsp70-1 (YJR045C)	TbmtHsp70-1 (Tb927.6.3740)	EsmtHsp70 (Esi0010_0066)	CmHsp70 (CML205C)	CvHsp70 (jgi|ChlNC64A_1|36653|estExt_Genewise1Plus.C_190090)	CrmtHsp70-1 (Au9.Cre09.g393200)	PpmtHsp70-1 (Pp1s183_56V2.1)	SmHsp70 (168287)	PgHsp70 (BT116430.1)	AtmtHsp70-1 (AT5G09590)	VvmtHsp70-1 (GSVIVT00005738001)	GmmtHsp70-1 (Glyma13g32790)	PtmtHsp70-1 (POPTR_0001s29210)	OsmtHsp70-1 (LOC_Os02g53420)	ZmmtHsp70-1 (GRMZM2G153815)
			ScmtHsp70-2 (YLR369W)	TbmtHsp70-2 (Tb11.01.3110)				CrmtHsp70-2 (Au9.Cre06.g250100)	PpmtHsp70-2 (Pp1s59_237V2.2)			AtmtHsp70-2 (AT4G37910)	VvmtHsp70-2 (GSVIVT00022013001)	GmmtHsp70-2 (Glyma15g06530)	PtmtHsp70-2 (POPTR_0009s08320)	OsmtHsp70-2 (LOC_Os03g02260)	ZmmtHsp70-2 (GRMZM2G365374)
														GmmtHsp70-3 (Glyma08g06950)		OsmtHsp70-3 (LOC_Os09g31486)
														GmmtHsp70-4 (Glyma07g30290)
Mge1	Yge1	Yes	ScMge1 (YOR232W)	TbMge1 (Tb927.6.2170)	EsMge1 (Esi0105_0002)	CmMge1 (CML088C)	CvMge1 (jgi|ChlNC64A_1|11196|gw1.5.275.1)	CrMge1 (Au9.Cre08.g370450)	PpMge1-1 (Pp1s162_160V2.1)	SmMge1 (71278)	PgMge1 (BT118484.1)	AtMge1-1 (AT4G26780)	VvMge1 (GSVIVT00027261001)	GmMge1-1 (Glyma18g10120)	PtMge1-1 (POPTR_0015s07680)	OsMge1-1 (LOC_Os08g25090)	ZmMge1-1 (GRMZM2G344933)
									PpMge1-2 (Pp1s194_146V2.1)			AtMge1-2 (AT5G55200)		GmMge1-2 (Glyma08g43430)	PtMge1-2 (POPTR_0011s09130)	OsMge1-2 (LOC_Os09g11250)	ZmMge1-2 (GRMZM2G002440)
														GmMge1-3 (Glyma02g46390)
Tim44	Isp45, Mim44, Mpi1	Yes	ScTim44 (YIL022W)	TbTim44	EsTim44 (Esi0086_0051)	CmTim44 (CMJ253C)	CvTim44 (jgi|ChlNC64A_1|133085|IGS.gm_1_00221)	CrTim44 (Au9.Cre16.g660800)	PpTim44-1 (Pp1s201_111V2.1)*	SmTim44 (83588)	PgTim44 (BT107896.1)	AtTim44-1 (AT2G20510)	VvTim44 (GSVIVT00028592001)	GmTim44 (Glyma04g12120)	PtTim44-1 (POPTR_0002s03940)	OsTim44 (LOC_Os07g22700)	ZmTim44 (GRMZM2G443193)
									PpTim44-2 (Pp1s56_213V2.1)			AtTim44-2 (AT2G36070)			PtTim44-2 (POPTR_0005s24590)
Pam18	Tim14	Yes	ScPam18 (YLR008C)	TbPam18 (Tb927.8.6310)	EsPam18 (Esi0159_0032)	CmPam18 (CMP334C)	CvPam18 (jgi|ChlNC64A_1|143837|IGS.gm_6_00411)	CrPam18 (Au9.Cre02.g133000)	PpPam18 (Pp1s157_86V2.1)	SmPam18 (420475)	PgPam18-1 (BT111841.1)	AtPam18-1 (AT2G35795)	VvPam18-1 (GSVIVT00023145001)	GmPam18-1 (Glyma13g20060)	PtPam18-1 (POPTR_0008s04310)	OsPam18-1 (LOC_Os07g09450)	ZmPam18-1 (GRMZM2G040587)
											PgPam18-2 (BT118377.1)	AtPam18-2 (AT3G09700)	VvPam18-2 (GSVIVT00000853001)	GmPam18-2 (Glyma10g05710)	PtPam18-2 (POPTR_0006s13340)	OsPam18-2 (LOC_Os01g06454)	ZmPam18-2 (GRMZM2G029385)
												AtPam18-3 (AT5G03030)		GmPam18-3 (Glyma05g16850)	PtPam18-3 (POPTR_0012s03590)	OsPam18-3 (LOC_Os03g56540)
														GmPam18-4 (Glyma17g23760)*
Mdj2	-	-	ScMdj2 (YNL328C)	-	-	-	-	-	-	-	-	-	-	-	-	-	-
Pam16	Mia1, Tim16	Yes	ScPam16 (YJL104W)	-	EsPam16 (Esi0237_0006)	CmPam16 (CMK200C)	CvPam16 (jgi|ChlNC64A_1|144360|IGS.gm_7_00302)	CrPam16 (Au9.Cre09.g412300)	PpPam16-1 (Pp1s46_205V2.1)	SmPam16-1 (76729)	PgPam16 (BT104313.1)	AtPam16-1 (AT5G61880)	VvPam16 (GSVIVT00018044001)*	GmPam16-1 (Glyma16g27940)	PtPam16-1 (POPTR_0012s11040)	OsPam16-1 (LOC_Os01g73020)	ZmPam16-1 (GRMZM2G164475)
									PpPam16-2 (Pp1s27_29V2.1)	SmPam16-2 (402411)		AtPam16-2 (AT3G59280)		GmPam16-2 (Glyma06g20480)*	PtPam16-2 (POPTR_0015s11790)	OsPam16-2 (LOC_Os10g33910)	ZmPam16-2 (AC208791.3_FG003)*
									PpPam16-3 (Pp1s157_86V2.1)					GmPam16-3 (Glyma02g08820)	PtPam16-3 (POPTR_0014s14920)*		ZmPam16-3 (GRMZM2G029385)
															PtPam16-4 (POPTR_0006s13340)
Pam17	Fmp18	-	ScPam17 (YKR065C)	-	-	-	-	-	-		-	-	-	-	-	-	-
Mitochondrial Processing Peptidases
MPPα	Mif1,PEP,Mas1	Yes	ScMPPα (YLR163C)	TbMPPα-1 (Tb09.160.3110)	EsMPPα-1 (Esi0098_0070)	CmMPPα (CMM104C)	CvMPPα (jgi|ChlNC64A_1|20512|e_gw1.4.96.1)	CrMPPα (Au9.Cre12.g523850)	PpMPPα (Pp1s81_53V2.1)	SmMPPα (146300)	PgMPPα-1 (BT106345.1)	AtMPPα (AT3G02090)	VvMPPα-1 (GSVIVT00021058001)	GmMPPα-1 (Glyma16g10360)	PtMPPα-1 (POPTR_0017s12800)	OsMPPα-1 (LOC_Os01g51390)	ZmMPPα-1 (GRMZM2G091563)
				TbMPPα-2 (Tb927.5.1060)	EsMPPα-2 (Esi0011_0084)						PgMPPα-2 (BT103813.1)		VvMPPα-2 (GSVIVT00030065001)	GmMPPα-2 (Glyma08g46020)	PtMPPα-2 (POPTR_0004s11790)	OsMPPα-2 (LOC_Os03g11410)	ZmMPPα-2 (GRMZM2G100511)
														GmMPPα-3 (Glyma18g31550)	PtMPPα-3 (POPTR_0863s00200)
MPPβ	Mif2,Mas2	Yes	ScMPPβ (YHR024C)	TbMPPβ (Tb927.2.4110)	EsMPPβ-1 (Esi0268_0010)	CmMPPβ (CMK260C)	CvMPPβ (jgi|ChlNC64A_1|36005|estExt_Genewise1Plus.C_140050)	CrMPPβ-1 (Au9.Cre17.g722800)	PpMPPβ-1 (Pp1s37_51V2.1)	SmMPPβ-1 (183257)	PgMPPβ (BT109442.1)	AtMPPβ-1 (AT3G16480)	VvMPPβ-1 (GSVIVT00034277001)	GmMPPβ-1 (Glyma07g01720)	PtMPPβ-1 (POPTR_0001s19190)	OsMPPβ-1 (LOC_Os01g73550)	ZmMPPβ-1 (GRMZM2G005036)
					EsMPPβ-2 (Esi0111_0016)			CrMPPβ-2 (Au9.Cre12.g509750)	PpMPPβ-2 (Pp1s74_257V2.1)	PpMPPβ-2 (448827)		AtMPPβ-2 (AT1G51980)	VvMPPβ-2 (GSVIVT00016635001)	GmMPPβ-2 (Glyma08g21380)	PtMPPβ-2 (POPTR_0008s19750)	OsMPPβ-2 (LOC_Os01g53700)	ZmMPPβ-2 (GRMZM2G166646)
									PpMPPβ-3 (Pp1s11_83V2.1)					GmMPPβ-3 (Glyma05g36040)	PtMPPβ-3 (POPTR_0010s04610)	OsMPPβ-3 (LOC_Os05g44916)
									PpMPPβ-4 (Pp1s219_95V2.1)					GmMPPβ-4 (Glyma08g03580)		OsMPPβ-4 (LOC_Os01g09560)
														GmMPPβ-5 (Glyma15g02390)
														GmMPPβ-6 (Glyma13g43000)
Oct	MIP	-	ScOct1 (YKL134C)	TbOct1 (Tb10.6k15.0490)	EsOct1 (Esi0033_0093)	CmOct1 (CMS132C)	CvOct1 (jgi|ChlNC64A_1|28509|e_gw1.36.6.1)	-	PpOct1 (Pp1s106_188V2.1)	SmOct1 (416778)	-	AtOct1 (AT5G51540)	VvOct1 (GSVIVT00008772001)	GmOct1-1 (Glyma04g13080)	PtOct1 (POPTR_0015s14580)	OsOct1 (LOC_Os06g47210)	ZmOct1 (GRMZM2G450659)
														GmOct1-2 (Glyma02g06470)*
Imp1	-	-	ScImp1 (YMR150C)	TbImp1 (Tb10.70.2630)	EsImp1-1 (Esi0007_0117)	CmImp1 (CMB077C)	-	CrImp1 (Au9.Cre18.g746000)	PpImp1 (Pp1s108_36V2.1)	SmImp1 (85448)	PgImp1 (BT101267.1)	AtImp1-1 (AT1G53530)	VvImp1-1 (GSVIVT00021498001)	GmImp1-1 (Glyma13g33660)	PtImp1-1 (POPTR_0001s38940)	OsImp1 (LOC_Os11g40500)	ZmImp1-1 (GRMZM2G155642)
					EsImp1-2 (Esi0009_0118)							AtImp1-2 (AT1G29960)	VvImp1-2 (GSVIVT00027940001)	GmImp1-2 (Glyma04g03840)	PtImp1-2 (POPTR_0016s12250)		ZmImp1-2 (GRMZM2G066469)
												AtImp1-3 (AT1G23465)		GmImp1-3 (Glyma13g26540)	PtImp1-3 (POPTR_0005s09580)		ZmImp1-3 (GRMZM2G042164)
														GmImp1-4 (Glyma18g42910)*
														GmImp1-5 (Glyma07g18060)
														GmImp1-6 (Glyma15g39140)
														GmImp1-7 (Glyma05g35480)
Imp2	-	-	ScImp2 (YMR035W)	-	EsImp2-1 (Esi0007_0117)	CmImp2-1 (CMR333C)	CvImp2 (jgi|ChlNC64A_1|50794|fgenesh3_pg.C_scaffold_4000293)	CrImp2 (Au9.Cre01.g027100)	PpImp2 (Pp1s131_174V2.1)	SmImp2 (91609)	PgImp2 (BT111508.1)	AtImp2 (AT3G08980)	VvImp2 (GSVIVT00003421001)	GmImp2-1 (Glyma13g26010)	PtImp2 (POPTR_0007s07770)	OsImp2-1 (LOC_Os04g08340)	ZmImp2-1 (GRMZM2G029141)
					EsImp2-2 (Esi0324_0009)	CmImp2-2 (CMR326C)								GmImp2-2 (Glyma13g25940)		OsImp2-2 (LOC_Os03g05430)	ZmImp2-2 (AC234201.1_FG002)
																	ZmImp2-3 (GRMZM2G142938)
Som1	-	-	ScSom1 (YEL059C)	-	-	-	-	-	-	-	-	-	-	-	-	-	-
Yta12	Rca1	-	ScYta12 (YMR089C)	-	-	-	-	-	-	-	-	-	-	-	-	-	-
Yta10	Afg3	-	ScYta10 (YER017C)	TbYta10 (Tb927.4.4210)	EsYta10 (Esi0035_0150)	CmYta10 (CMF159C)	CvYta10 (jgi|ChlNC64A_1|140544|IGS.gm_3_00283)	CrYta10-1 (Au9.Cre01.g019850)	PpYta10-1 (Pp1s456_5V2.1)	SmYta1-1 (169256)	PgYta10 (BT106708.1)	AtFtsH3 (AT2G29080)	VvYta10 (GSVIVT00024289001)	GmYta10-1 (Glyma11g14640)	PtYta10-1 (POPTR_0016s10620)	OsYta10-1 (LOC_Os05g38400)	ZmYta10-1 (GRMZM2G038401)
								CrYta10-2 (Au9.Cre01.g019850)	PpYta10-2 (Pp1s346_20V2.1)	SmYta1-2 (233533)		AtFtsH10 (AT1G07510)		GmYta10-2 (Glyma12g06530)	PtYta10-2 (POPTR_0009s03880)	OsYta10-2 (LOC_Os01g62500)
									PpYta10-3 (Pp1s39_136V2.1)					GmYta10-3 (Glyma12g06580)
Yme1	Osd1,Yta11	-	ScYme1 (YPR024W)	-	EsYme1 (Esi0028_0127)	CmYme1 (CMI157C)	CvYme1-1 (jgi|ChlNC64A_1|142278|IGS.gm_4_00419)	CrYme1 (Au9.Cre13.g568400)	PpYme1-1 (Pp1s180_32V2.1)	SmYme1-1 (172575)	PgYme1 (BT117580.1)	AtFtsH4 (AT2G26140)	VvYme1-1 (GSVIVT00032199001)	GmYme1-1 (Glyma14g10950)	PtYme1-1 (POPTR_0006s24420)	OsYme1-1 (LOC_Os01g39260)	ZmYme1-1 (GRMZM2G096764)
							CvYme1-2 (jgi|ChlNC64A_1|34770|estExt_Genewise1Plus.C_50498)	-	PpYme1-2 (Pp1s23_151V2.1)	SmYme1-2 (164653)		AtFtsH11 (AT5G53170)	VvYme1-2 (GSVIVT00006508001)	GmYme1-2 (Glyma17g34610)	PtYme1-2 (POPTR_0015s02230)	OsYme1-2 (LOC_Os01g39250)	ZmYme1-2 (GRMZM2G463032)
									PpYme1-3 (Pp1s9_227V2.1)					GmYme1-3 (Glyma14g10960)	PtYme1-3 (POPTR_0012s01540)	OsYme1-3 (LOC_Os01g43150)	ZmYme1-3 (GRMZM2G451483)
														GmYme1-4 (Glyma13g08160)			ZmYme1-4 (GRMZM2G004040)
														GmYme1-5 (Glyma06g13140)			ZmYme1-5 (GRMZM2G156069)
Mgr1	-	-	ScMgr1 (YCL044C)	-	-	-	-	-	-	-	-	-	-	-	-	-	-
Mgr3	Fmp24	-	ScMgr3 (YMR115W)	-	-	-	-	-	-	-	-	-	-	-	-	-	-
Pcp1	Mdm37,Rdb1	-	ScPcp1 (YGR101W)	TbPcp1 (Tb09.211.0220)	EsPcp1 (Esi0140_0003)	CmPcp1 (CMP210C)	CvPcp1 (jgi|ChlNC64A_1|136040|IGS.gm_15_00136)	-	PpPcp1 (Pp1s12_183V2.1)*	-	PgPcp1 (BT114324.1)	AtRbl12 (AT1G18600)	VvPcp1 (GSVIVT00000029001)	GmPcp1-1 (Glyma05g00250)	PtPcp1 (POPTR_0006s24380)	OsPcp1 (LOC_Os01g55740)	ZmPcp1 (GRMZM2G073959)
												AtRbl16 (AT1G74130)		GmPcp1-2 (Glyma17g08800)
Icp55	-	-	ScIcp55 (YER078C)	-	EsIcp55 (Esi0137_0095)	CmIcp55 (CMA107C)	CvIcp55 (jgi|ChlNC64A_1|136970|IGS.gm_18_00076)	CrIcp55 (Au9.Cre01.g046150)	PpIcp55 (Pp1s91_75V2.1)	SmIcp55 (89300)	-	AtIcp55 (AT1G09300)	VvIcp55 (GSVIVT00022580001)	GmIcp55-1 (Glyma20g22820)	PtIcp55 (POPTR_0013s00860)	OsIcp55 (LOC_Os12g37640)	ZmIcp55 (GRMZM2G135045)
														GmIcp55-2 (Glyma10g28690)
Prep	-	-	ScPrep1 (YDR430C)	TbPrep1 (Tb927.8.1860)	EsPrep1 (Esi0186_0008)	CmPrep1 (CMQ222C)	CvPrep1 (jgi|ChlNC64A_1|139318|IGS.gm_24_00098)	CrPrep1 (Au9.Cre01.g020900)	PpPrep1 (Pp1s72_274V2.1)	SmPrep1 (152047)	PgPrep1 (BT111637.1)	AtPrep1 (AT3G19170)	VvPrep1 (GSVIVT00036566001)	GmPrep1 (Glyma01g45650)	PtPrep1 (POPTR_0004s14960)	OsPrep1 (LOC_Os02g52390)	ZmPrep1 (GRMZM2G101271)
												AtPrep2 (AT1G49630)			PtPrep2 (POPTR_0009s10650)
Mitochondrial Export Machinery
Oxa1	-	-	ScOxa1 (YER154W)	TbOxa1 (Tb11.02.4020)	EsOxa1 (Esi0028_0040)	CmOxa1 (CMC118C)	CvOxa1 (jgi|ChlNC64A_1|140542|IGS.gm_3_00281)	CrOxa1 (Au9.Cre16.g690200)	PpOxa1 (Pp1s332_20V2.1)	SmOx1 (73518)	PgOxa1 (BT119431.1)	AtOxa1-1 (AT5G62050)	VvOxa1 (GSVIVT00006757001)	GmOxa1-1 (Glyma13g25140)	PtOxa1-1 (POPTR_0001s10600)	OsOxa1-1 (LOC_Os10g37690)	ZmOxa1-1 (GRMZM2G064804)
												AtOxa1-2 (AT2G46470)		GmOxa1-2 (Glyma07g31320)	PtOxa1-2 (POPTR_0006s07260)	OsOxa1-2 (LOC_Os03g02480)	ZmOxa1-2 (GRMZM2G055880)
Mba1	-	-	ScMba1 (YBR185C)	-	-	-	-	-	-	-	-	-	-	-	-	-	-
Mdm38	Mkh1	-	ScMdm38 (YOL027C)	TbMdm38 (Tb927.3.4920)	EsMdm38-1 (Esi0172_0029)	CmMdm38-1 (CMN072C)	CvMdm38 (jgi|ChlNC64A_1|19302|e_gw1.2.601.1)	CrMdm38 (Au9.Cre15.g639150)	PpMdm38-1 (Pp1s123_58V2.1)	SmMdm38-1 (415389)	PgMdm38-1 (BT102397.1)	AtMdm38-1 (AT3G59820)	VvMdm38-1 (GSVIVT00034722001)	GmMdm38-1 (Glyma09g38300)	PtMdm38-1 (POPTR_0010s18570)	OsMdm38-1 (LOC_Os02g39550)	ZmMdm38-1 (GRMZM2G145905)
					EsMdm38-2 (Esi0052_0006)	CmMdm38-1 (CMS218C)			PpMdm38-2 (Pp1s156_121V2.1)	SmMdm38-2 (88399)	PgMdm38-2 (BT106324.1)	AtMdm38-2 (AT1G65540)	VvMdm38-2 (GSVIVT00012143001)	GmMdm38-2 (Glyma18g48050)	PtMdm38-2 (POPTR_0007s00730)	OsMdm38-2 (LOC_Os04g41950)	ZmMdm38-2 (GRMZM2G314656)
														GmMdm38-3 (Glyma08g13240)	PtMdm38-3 (POPTR_0008s07800)		ZmMdm38-3 (GRMZM2G160801)
														GmMdm38-4 (Glyma05g30090)
Cox18	Oxa2	-	ScCox18 (YGR062C)	-	-	-	-	-	-	-	-	-	-	-	-	-	-
Pnt1	-	-	ScPnt1 (YOR266W)	-	-	-	-	-	-	-	-	-	-	-	-	-	-
Mss2	-	-	ScMss2 (YDL107W)	-	-	-	-	-	-	-	-	-	-	-	-	-	-
Folding in Matrix
Mdj1	-	-	ScMdj1 (YFL016C)	TbMdj1(Tb09.211.3680)	EsMdj1 (Esi0015_0160)	CmMdj1 (CML293C)	CvMdj1 (jgi|ChlNC64A_1|139136|IGS.gm_23_00127)	CrMdj1 (Au9.Cre12.g507650)	PpMdj1-1 (Pp1s156_101V2.1)	SmMdj1 (99855)	PgMdj1 (BT106085.1)	AtMdj1 (AT5G48030)	VvMdj1 (GSVIVT00008854001)	GmMdj1-1 (Glyma15g42640)	PtMdj1-1 (POPTR_0001s27810)	OsMdj1-1 (LOC_Os06g02620)	ZmMdj1-1 (GRMZM2G118316)
									PpMdj1-2 (Pp1s9_347V2.1)					GmMdj1-2 (Glyma09g00580)	PtMdj1-2 (POPTR_0009s06990)	OsMdj1-2 (LOC_Os12g07060)	ZmMdj1-2 (GRMZM2G153068)
														GmMdj1-3 (Glyma12g36820)
														GmMdj1-4 (Glyma08g16150)
Hsp60	Cpn60, Mif4	Yes	ScHsp60 (YLR259C)	TbHsp60-1 (Tb10.70.0430)	EsHsp60 (Esi0161_0060)	CmHsp60 (CMQ270C)	CvHsp60 (jgi|ChlNC64A_1|51922|fgenesh3_pg.C_scaffold_8000209)	CrHsp60 (Au9.Cre06.g309100)	PpHsp60-1 (Pp1s378_9V2.1)	SmHsp60-1 (85251)	PgHsp60 (BT119315.1)	AtHsp60-1 (AT3G23990)	VvHsp60-1 (GSVIVT00034177001)	GmHsp60-1 (Glyma20g19980)	PtHsp60-1 (POPTR_0001s14040)	OsHsp60-1 (LOC_Os10g32550)	ZmHsp60-1 (GRMZM2G416120)
				TbHsp60-2 (Tb10.70.0280)					PpHsp60-2 (Pp1s149_284V2.1)	SmHsp60-2 (74977)		AtHsp60-2 (AT2G33210)		GmHsp60-2 (Glyma10g33680)	PtHsp60-2 (POPTR_0002s25420)	OsHsp60-2 (LOC_Os03g04970)	ZmHsp60-2 (GRMZM2G074790)
				TbHsp60-3 (Tb11.01.6680)					PpHsp60-3 (Pp1s44_332V2.1)	SmHsp60-3 (405358)		AtHsp60-3 (AT3G13860)		GmHsp60-3 (Glyma20g33910)	PtHsp60-3 (POPTR_0003s17250)	OsHsp60-3 (LOC_Os05g46290)	ZmHsp60-3 (GRMZM2G015989)
				TbHsp60-4 (Tb927.6.4090)					PpHsp60-4 (Pp1s52_242V2.1)					GmHsp60-4 (Glyma10g25630)
														GmHsp60-5 (Glyma07g01190)
														GmHsp60-6 (Glyma08g20560)
Hsp10	Mna2	Yes	ScHsp10 (YOR020C)	TbHsp10-1 (Tb927.7.1340)	EsHsp10 (Esi0000_0403)	CmHsp10 (CMF129C)	CvHsp10 (jgi|ChlNC64A_1|30526|estExt_Genewise1.C_60039)	CrHsp10 (Au9.Cre03.g178450)	PpHsp10-1 (Pp1s155_1V2.1)	SmHsp10-1 (90358)	PgHsp10-1 (BT109397.1)	AtHsp10-1 (AT1G14980)	VvHsp10-1 (GSVIVT00023265001)	GmHsp10-1 (Glyma19g30860)	PtHsp10-1 (POPTR_0008s12950)	OsHsp10-1 (LOC_Os03g25050)	ZmHsp10-1 (GRMZM2G035063)
				TbHsp10-2 (Tb927.7.1320)					PpHsp10-2 (Pp1s8_123V2.1)	SmHsp10-2 (74469)	PgHsp10-2 (BT103310.1)	AtHsp10-2 (AT1G23100)	VvHsp10-2 (GSVIVT00030504001)	GmHsp10-2 (Glyma07g34380)	PtHsp10-2 (POPTR_0010s12180)	OsHsp10-2 (LOC_Os07g44740)	ZmHsp10-2 (GRMZM2G013652)
									PpHsp10-3 (Pp1s8_124V2.1)	SmHsp10-3 (85142)			VvHsp10-3 (GSVIVT00017271001)	GmHsp10-3 (Glyma20g02110)	PtHsp10-3 (POPTR_0001s28090)		ZmHsp10-3 (GRMZM2G073401)
									PpHsp10-4 (Pp1s287_17V2.1)					GmHsp10-4 (Glyma03g28120)	PtHsp10-4 (POPTR_0010s12180)
														GmHsp10-5 (Glyma06g41830)	PtHsp10-5 (POPTR_0009s07300)
														GmHsp10-6 (Glyma03g11710)	PtHsp10-6 (POPTR_0001s28090)
Hsp78		-	ScHsp78 (YDR258C)	-	-	-	-	-	-	-	-	-	-	-	-	-	-
Zim17	Hep1, Tim15	-	ScZim17 (YNL310C)	TbZim17 (Tb927.3.2300)	EsZim17 (Esi0238_0026)	CmZim17 (CMT595C)	CvZim17 (jgi|ChlNC64A_1|134348|IGS.gm_11_00194)	CrZim17 (Au9.Cre07.g334850)	PpZim17 (Pp1s67_225V2.1)	SmZim17 (9162)	PgZim17 (BT104105.1)	AtZim17 (AT3G54826)	VvZim17 (GSVIVT00018163001)	GmZim17-1 (Glyma10g35330)	PtZim17 (POPTR_0008s03710)	OsZim17 (LOC_Os02g57430)	ZmZim17 (GRMZM2G064608)
														GmZim17-2 (Glyma20g32180)
