# Supplementary material for: An in silico analysis of the mitochondrial protein import apparatus of plants
Source: BMC Plant Biol. 2010 Nov 16;10:249. doi: 10.1186/1471-2229-10-249 (PMC3095331; doi:10.1186/1471-2229-10-249)
Supplement: Additional file 2 — Supplementary table 2. The top 50 proteins identified using the conserved motifs on the C-terminal of plant Tim17 in a Blastp search. [file 1471-2229-10-249-S2.XLSX]

## Sheet: 32MR05N101S-Alignment-HitTable.
Accession #	Name	Organism	Query coverage (%)	E value	Score (Bits)
XP_002514217.1	Tim17	Ricinus communis	100	2e-05	51.1
XP_002329674.1	Tim17	Populus trichocarpa	100	2e-05	51.1
XP_002881506.1	Tim17	Arabidopsis lyrata	100	0.001	45.2
XP_002312627.1	Tim17	Populus trichocarpa	100	0.001	45.2
AAR26371.1	Tim17-2	Arabidopsis thaliana	100	0.001	45.2
AAF03749.1	Tim17-2	Arabidopsis thaliana	100	0.001	45.2
NP_181277.1	Tim17-2	Arabidopsis thaliana	100	0.001	45.2
XP_002890380.1	Tim17-1	Arabidopsis thaliana	92.86	0.008	42.2
NP_173460.1	Tim17-1	Arabidopsis thaliana	92.31	0.059	39.2
CBI27999.3	Tim17	Vitis vinifera	80	0.26	37.1
XP_002283637.1	Tim17	Vitis vinifera	80	0.26	37.1
ABL97987.1	Tim17	Brassica rapa	92.31	0.26	37.1
XP_002463160.1	Tim17	Sorghum bicolor	75	1.1	35
ACN26576.1	Tim17	Zea mays	75	1.1	35
NP_001150396.1	Tim17	Zea mays	75	1.1	35
ACG28579.1	Tim17	Zea mays	75	1.1	35
ACF84975.1	Tim17	Zea mays	75	1.1	35
ABA81866.1	Tim17	Solanum tuberosum	100	6.5	32.5
ADE77710.1	Tim17	Picea sitchensis	66.67	8.7	32
ADE77681.1	Tim17	Picea sitchensis	66.67	8.7	32
XP_314901.3	Guanine nucleotide exchange factor	Anopheles gambiae	83.33	8.7	32
EEU47808.1	hypothetical protein	Nectria haematococca	78.57	12	31.6
EEE67549.1	Tim17	Oryza sativa	68.75	16	31.2
EEC82409.1	Tim17	Oryza sativa	68.75	16	31.2
NP_001060221.1	Tim17	Oryza sativa	68.75	16	31.2
ZP_04402038.1	hypothetical protein	Vibrio cholerae	73.33	38	29.9
XP_002478886.1	conserved hypothetical protein	Talaromyces stipitatus	90	51	29.5
ZP_05045740.1	50S ribosomal protein L7/L12	Cyanobium sp.	76.92	51	29.5
YP_001228611.1	50S ribosomal protein L7/L12	Synechococcus sp.	76.92	51	29.5
YP_001228611.1	50S ribosomal protein L7/L12	Synechococcus sp.	87.5	24459	20.6
YP_001010546.1	50S ribosomal protein L7/L12	Prochlorococcus marinus	76.92	51	29.5
YP_001010546.1	50S ribosomal protein L7/L12	Prochlorococcus marinus	87.5	24459	20.6
NP_898429.1	50S ribosomal protein L7/L12	Synechococcus sp.	76.92	51	29.5
NP_898429.1	50S ribosomal protein L7/L12	Synechococcus sp.	87.5	24459	20.6
NP_892322.1	50S ribosomal protein L7/L12	Prochlorococcus marinus	76.92	51	29.5
YP_001550104.1	50S ribosomal protein L7/L12	Prochlorococcus marinus	76.92	51	29.5
YP_001416925.1	two-component response regulator	Xanthobacter autotrophicus	90	68	29.1
YP_003633799.1	extracellular solute-binding protein family 1	Brachyspira murdochii	100	92	28.6
XP_002172348.1	phosphoribosylaminoimidazole carboxylase	Schizosaccharomyces japonicus	76.92	92	28.6
NP_421342.1	hypothetical protein	Caulobacter crescentus	71.43	92	28.6
XP_001093086.2	protein SON-like	Macaca mulatta	76.92	123	28.2
NP_001163799.1	SON DNA-binding protein isoform 2	Rattus norvegicus	76.92	123	28.2
NP_001163798.1	SON DNA-binding protein isoform 1	Rattus norvegicus	76.92	123	28.2
ZP_06233715.1	lutamine synthetase	Desulfovibrio aespoeensis	78.57	123	28.2
BAG52313.1	hypothetical protein	Homo sapiens	76.92	123	28.2
ZP_02927511.1	oxidoreductase, zinc-binding dehydrogenase	Verrucomicrobium spinosum	80	123	28.2
NP_001162514.1	SON DNA binding protein	Papio anubis	76.92	123	28.2
EDM10735.1	SON DNA binding protein	Rattus norvegicus	76.92	123	28.2
EAX09814.1	SON DNA binding protein	Homo sapiens	76.92	123	28.2
EAX09819.1	SON DNA binding protein	Homo sapiens	76.92	123	28.2
